# Supplementary material for: Maternal and neonatal safety outcomes after SAR-CoV-2 vaccination during pregnancy: a systematic review and meta-analysis
Source: BMC Pregnancy Childbirth. 2022 Jul 21;22:581. doi: 10.1186/s12884-022-04884-9 (PMC9302221; doi:10.1186/s12884-022-04884-9)
Supplement: Supplementary file 1 — Additional file 1: Supplemental Figure 1. The effect of Mido(L)-ATRA on the content of Annexin V+ cells. HL-60 cells were treated with 0.25 μM modistaurin (M(L)) and/or 0.1 μM ATRA for 6 d. HL-60Res and U937 cells were treated with 0.1 μM modistaurin (M(L)) and/or 1 μM ATRA for 12 and 8 d, respectively. (A) The column graph of the content of Annexin V+ cells in three cell lines. Each value represents the mean ± SD of three independent measurements. (B) Representative scattered plotgrams of Annexin V expression. Results were representative among three independent experiments. Supplemental Figure 2. The effect of Mido(H)-ATRA on the content of CD11b+ cells. Cells were treated with 0.5 μM midostaurin (M(H)) and/or ATRA for 2 d. (A) The column graph of CD11b expression in three cell lines. Each value represents the mean ± SD of three independent measurements. ***P<0.005, versus DMSO-treated cells. (B) Representative histograms of CD11b expression with high dose midostaurin and/or ATRA. Results were representative among three independent experiments. Supplemental Figure 3. Most membranes were cut prior to hybridization. Original blots of the immunoblot detection shown in Fig 2A-Fig 2B, Fig 3D, Fig 4A-Fig 4C, Fig 5A and Fig 5E. [file 12884_2022_4884_MOESM1_ESM.zip]

Archive with 4 entries (4 files):
- Supplementary File 1.docx
- Supplementary File 2.docx
- Supplementary File 3.docx
- Supplementary File 4.docx
